# Supplementary material for: Newly identified pathogens in periodontitis: evidence from an association and an elimination study
Source: J Oral Microbiol. 2023 May 27;15(1):2213111. doi: 10.1080/20002297.2023.2213111 (PMC10228317; doi:10.1080/20002297.2023.2213111)
Supplement: Supplemental Material [file ZJOM_A_2213111_SM9313.zip]

Archive with 3 entries (2 files):
- Supplementary files/
- Supplementary files/Figure Supplemental 1.docx
- Supplementary files/Supplemental Figure 1.jpg
